# Supplementary material for: To Vaccinate or Not to Vaccinate—This Is the Question among Swiss University Students
Source: Int J Environ Res Public Health. 2021 Aug 31;18(17):9210. doi: 10.3390/ijerph18179210 (PMC8431304; doi:10.3390/ijerph18179210)
Supplement: Supplementary file 1 [file ijerph-18-09210-s001.zip]

Archive with 1 entries (1 files):
- ijerph-1330776-supplementary.pdf
